# Supplementary material for: Genetic and morphological characterization of the freshwater mussel clubshell species complex (Pleurobema clava and Pleurobema oviforme) to inform conservation planning
Source: Ecol Evol. 2021 Oct 20;11(21):15325–50. doi: 10.1002/ece3.8219 (PMC8571583; doi:10.1002/ece3.8219)
Supplement: Supplementary file 2 — Table S1‐S9 [file ECE3-11-15325-s002.xlsx]

## Sheet: List Supplementary Tables
Supplemental tables for:
Genetic and morphological characterization of the clubshell species complex (Pleurobema clava and P. oviforme) to inform conservation planning
Cheryl L Morrison*1, Nathan A Johnson2, Jess W Jones3, Michael S Eackles1, Aaron W Aunins1, Daniel B Fitzgerald1, Eric M Hallerman4, Tim L King1
1U.S. Geological Survey, Eastern Ecological Science Center, Leetown Research Laboratory, Kearneysville, WV 25430, USA
2U.S. Geological Survey, Wetland and Aquatic Research Center, Gainesville, FL 32653, USA
3U.S. Fish and Wildlife Service, Department of Fish and Wildlife Conservation, Virginia Polytechnic Institute and State University, Blacksburg, VA 24061-0321, USA
4Department of Fish and Wildlife Conservation, Virginia Polytechnic Institute and State University, Blacksburg, VA 24061-0321, USA
*Corresponding Author: cmorrison@usgs.gov
List of Supplemental Tables
S1	Uncorrected pairwise percent sequence divergence (Dxy) and net nucleotide substitutions (Da) at the mitochondrial COI gene
S2	Uncorrected pairwise percent sequence divergence (Dxy) and net nucleotide substitutions (Da) at the mitochondrial ND1 gene
S3	Mitochondrial COI haplotypes (HT) tallied by population.
S4	Mitochondrial ND1 haplotypes (HT) tallied by population.
S5	Characteristics of 13 microsatellite loci designed for Pleurobema clava and surveyed in this study (N=235).
S6	Microsatellite diversity by population and locus for Pleurobema clava and P. oviforme.
S7	Summary of genetic diversity for Pleurobema clava and P. oviforme populations characterized using 13 microsatellite markers
S8	Bottleneck results for seven P. clava and P. oviforme populations with 10 or more samples.
S9	Analysis of Molecular Variance (AMOVA) among populations of Pleurobema clava and P. oviforme

## Sheet: TableS1
Table S1. Uncorrected pairwise percent sequence divergence (Dxy, below diagonal) and net nucleotide substitutions (Da, above diagonal) at the mitochondrial COI gene for Pleurobema clava and P. oviforme populations (drainage/site codes given in Table 1).
	1	2	3	4	5	6	7	8	9	10	11	12	13	14	15	16	17
	MASJ	MAFC	ALHS	ALWH	ALWB	ALFR	ALFC	ELK	TYGT	WABA	GREN	SCIO	CUMB	CLIN	PROC	HOLS	LTEN
	P. clava												P. oviforme
1	-	-0.04	0.71	0.77	0.94	0.92	0.69	0.69	0.99	0.79	0.99	0.99	0.23	1.04	-0.09	0.06	0.14
2	0.35	-	0.76	0.83	0.99	0.98	0.75	0.74	1.05	0.85	1.05	1.05	0.06	1.05	-0.06	0.01	0
3	1.08	1.1	-	-0.01	0.01	0.01	-0.03	-0.03	0.02	0.01	0.02	0.02	0.66	0.32	0.91	0.57	0.69
4	1.14	1.16	0.32	-	0.01	0.01	-0.02	-0.02	0.01	-0.01	0.01	0.01	0.72	0.33	0.98	0.62	0.73
5	1.18	1.2	0.21	0.2	-	-0.01	-0.01	-0.01	0	-0.01	0	0	0.83	0.34	1.17	0.76	0.87
6	1.21	1.23	0.25	0.24	0.11	-	-0.01	-0.01	0	-0.01	0	0	0.84	0.34	1.15	0.75	0.87
7	1.1	1.12	0.34	0.34	0.23	0.26	-	-0.04	0	-0.01	0	0	0.65	0.31	0.9	0.56	0.67
8	1.09	1.11	0.33	0.34	0.22	0.26	0.35	-	0	-0.01	0	0	0.65	0.31	0.9	0.55	0.67
9	1.2	1.22	0.18	0.18	0.03	0.08	0.2	0.2	-	0	0	0	0.89	0.35	1.22	0.81	0.93
10	1.14	1.17	0.3	0.3	0.18	0.22	0.32	0.31	0.15	-	0	0	0.73	0.32	1.01	0.64	0.76
11	1.31	1.34	0.3	0.3	0.15	0.19	0.32	0.31	0.12	0.26	-	0	0.89	0.35	1.22	0.81	0.93
12	1.2	1.22	0.18	0.18	0.03	0.08	0.2	0.2	0	0.15	0.12	-	0.89	1.04	1.22	0.81	0.93
13	0.52	0.32	0.91	0.96	0.95	1	0.93	0.93	0.97	0.96	1.09	0.97	-	0.9	0.15	0.13	0.01
14	1.25	1.22	0.49	0.49	0.37	0.42	0.51	0.5	0.35	0.47	0.47	1.25	0.99	-	1.67	0.81	0.93
15	0.55	0.47	1.43	1.49	1.55	1.58	1.45	1.44	1.57	1.5	1.69	1.57	0.6	1.57	-	-0.02	0.12
16	0.66	0.57	1.12	1.17	1.18	1.21	1.14	1.13	1.19	1.17	1.31	1.19	0.6	1.19	0.72	-	0.08
17	0.65	0.47	1.14	1.2	1.2	1.24	1.16	1.16	1.22	1.2	1.34	1.22	0.38	1.22	0.76	0.76	-

## Sheet: TableS2
Table S2. Uncorrected pairwise percent sequence divergence (Dxy, below diagonal) and net nucleotide substitutions (Da, above diagonal) at the mitochondrial ND1 gene for Pleurobema clava and P. oviforme populations (drainage/site codes given in Table 1).
	1	2	3	4	5	6	7	8	9	10	11	12	13	14	15	16	17	18	19
	MASJ	MAFC	ALLE	ELK	TYGT	WABA	GREN	SCIO	CUMB	CLIN	PROC	HOLS	LTEN	DUCK	FRBR	HIWA	TENN	NOLI	SCHK
	P. clava								P. oviforme
1	-	0.02	0.36	0.04	0.56	0.18	0.62	0.55	0.44	0.42	0.26	0.17	0.24	0.24	0.13	0.37	0.62	0.19	0.07
2	0.52	-	0.04	-0.17	0.14	-0.06	0.15	0.14	0.05	0.12	0.28	0.05	0.02	0.28	0.11	0.06	0.15	-0.04	0.1
3	0.71	0.55	-	-0.11	0.04	-0.01	0.04	0.02	0.06	0.08	0.45	0.15	0.07	0.43	0.22	0.11	0.04	0.03	0.32
4	0.6	0.55	0.43	-	0	-0.17	0	0	-0.03	0.02	0.09	-0.1	-0.12	0	-0.04	-0.08	0	-0.17	0.01
5	0.73	0.45	0.23	0.35	-	0.09	0	0	0.07	0.07	0.69	0.33	0.21	0.69	0.46	0.21	0	0.14	0.54
6	0.65	0.57	0.48	0.52	0.37	-	0.1	0.07	0.07	0.09	0.35	0.09	0.03	0.33	0.16	0.08	0.1	-0.01	0.21
7	0.79	0.48	0.23	0.39	0	0.4	-	0	0.07	0.07	0.77	0.38	0.23	0.77	0.56	0.21	0	0.17	0.64
8	0.85	0.59	0.36	0.48	0.14	0.49	0.14	-	0.07	0.07	0.69	0.33	0.21	0.69	0.46	0.21	0	0.14	0.54
9	0.86	0.62	0.47	0.57	0.33	0.61	0.34	0.47	-	0.12	0.49	0.2	0.09	0.54	0.31	0.05	0.07	0	0.39
10	0.8	0.62	0.48	0.53	0.31	0.58	0.31	0.45	0.6	-	0.52	0.26	0.18	0.52	0.38	0.22	0.07	0.14	0.41
11	0.6	0.76	0.83	0.65	0.88	0.82	0.95	1.01	0.94	0.94	-	0.17	0.31	0.17	0.07	0.45	0.77	0.26	0.11
12	0.65	0.69	0.64	0.6	0.62	0.7	0.68	0.76	0.73	0.76	0.65	-	0.02	0.21	-0.02	0.15	0.38	0.03	0.08
13	0.73	0.67	0.59	0.59	0.49	0.65	0.55	0.63	0.62	0.67	0.8	0.64	-	0.31	0.07	0.08	0.23	-0.01	0.19
14	0.4	0.61	0.63	0.39	0.69	0.63	0.77	0.83	0.81	0.76	0.34	0.52	0.63	-	0.13	0.41	0.77	0.26	0.16
15	0.68	0.83	0.83	0.73	0.88	0.85	0.95	1.01	0.94	0.99	0.63	0.67	0.77	0.52	-	0.25	0.56	0.01	-0.02
16	0.98	0.83	0.74	0.75	0.64	0.82	0.65	0.78	0.7	0.84	1.06	0.9	0.83	0.85	1.08	-	0.13	0.05	0.34
17	1.05	0.74	0.51	0.65	0.28	0.66	0.26	0.42	0.61	0.59	1.2	0.94	0.8	1.03	1.2	0.83	-	0.17	0.64
18	0.75	0.68	0.54	0.6	0.46	0.68	0.56	0.6	0.63	0.7	0.82	0.72	0.7	0.65	0.79	0.88	0.82	-	0.11
19	0.42	0.61	0.71	0.58	0.74	0.69	0.82	0.88	0.85	0.82	0.5	0.57	0.69	0.34	0.55	0.96	1.08	0.67	-

## Sheet: TableS3
Table S3: Mitochondrial COI haplotypes (HT) tallied by population. Codes for populations given in Table 1.
HT	MASJ	MAFC	ALHS	ALWH	ALWB	ALFR	ALFC	ELK	TYGT	WABA	SCIO	GREN	CUMB	CLIN	HOLS	PROC	LTEN	Total
	P. clava												P. oviforme
1	0	0	0	0	0	0	0	0	0	0	0	0	0	0	3	0	0	3
2*	0	1	0	0	1	0	0	0	0	0	0	0	5	0	0	0	0	7
3	0	0	0	0	0	0	0	0	0	0	0	0	0	0	0	0	2	2
4	0	0	0	0	0	0	0	0	0	0	0	0	0	0	1	0	0	1
5	0	0	0	0	0	0	0	0	0	0	0	0	0	0	0	1	0	1
6	0	0	0	0	0	0	0	0	0	0	0	0	2	0	0	0	0	2
7	0	0	0	0	0	0	0	0	0	0	0	0	0	0	8	1	0	9
8*	10	2	3	1	0	1	0	0	0	0	0	0	0	0	6	0	0	23
9*	1	0	1	2	0	0	0	1	0	1	0	0	0	0	1	0	0	7
10	0	0	0	0	0	0	0	0	0	0	0	0	0	0	1	0	0	1
11	0	0	0	0	0	0	1	0	0	0	0	0	0	0	0	0	0	1
12	0	0	0	0	0	0	0	0	0	0	0	0	0	0	7	0	0	7
13	0	0	0	0	0	0	0	0	0	0	0	0	0	0	1	0	0	1
14	0	0	0	0	0	0	0	0	0	0	0	0	0	1	0	0	0	1
15	0	0	0	0	0	0	0	0	0	1	0	0	0	0	0	0	0	1
16	2	0	28	23	28	34	7	7	2	10	3	2	0	0	0	0	0	146
17	0	0	0	5	1	2	0	0	0	0	0	0	0	0	0	0	0	8
18	0	0	0	0	0	1	0	0	0	0	0	0	0	0	0	0	0	1
19	0	0	0	0	0	0	0	0	0	0	0	1	0	0	0	0	0	1
20	0	0	0	0	0	0	0	0	0	0	0	0	0	0	0	0	1	1
T1	13	3	32	31	30	38	8	8	2	12	3	3	7	1	28	2	3	224
T2	3 (0)	2 (0)	3 (0)	4 (0)	3 (0)	4 (1)	2 (1)	2 (0)	1 (0)	3 (1)	1 (0)	2 (0)	2 (1)	1(1)	8 (5)	2 (1)	2 (2)
*= haplotypes shared between species; T1 = number of sequences representing population; T2 = number of haplotypes detected in population (number of haplotypes unique to population)

## Sheet: TableS4
Table S4: Mitochondrial ND1 haplotypes (HT) tallied by population. Codes for populations given in Table 1
HT	MASJ	MAFC	ALLE	ELK	TYGT	WABA	GREN	SCIO	CUMB	CLIN	PROC	HOLS	LTEN	DUCK	FRBR	HIWA	TENN	NOLI	SCHK	Total
	P. clava								P. oviforme
1	0	0	0	0	0	0	0	0	0	2	0	0	0	0	0	0	0	0	0	2
2	0	0	0	0	0	2	0	0	0	0	0	0	0	0	0	0	0	0	0	2
3	0	0	1	0	0	0	0	1	0	0	0	0	0	0	0	0	0	0	0	2
4*	0	1	17	1	1	2	1	0	0	3	0	5	0	0	0	0	0	0	0	31
5	0	0	1	0	0	0	0	1	0	0	0	0	0	0	0	0	0	0	0	2
6	0	0	0	0	0	0	0	0	0	0	0	0	0	0	0	0	1	0	0	1
7	0	0	0	0	0	0	0	0	0	0	0	0	0	0	0	0	1	0	0	1
8	0	0	0	0	0	0	0	0	0	1	0	0	0	0	0	0	0	0	0	1
9	0	0	0	0	0	0	0	0	0	0	0	0	3	0	0	0	0	0	0	3
10	0	0	0	0	0	0	0	0	0	0	0	4	1	0	0	0	0	0	0	5
11	1	0	1	0	0	2	0	1	0	0	0	0	0	0	0	0	0	0	0	5
12	0	0	1	0	0	0	0	0	0	0	0	0	0	0	0	0	0	0	0	1
13	0	0	0	0	0	0	0	0	0	6	0	0	0	0	0	0	0	0	0	6
14	0	0	0	0	0	0	0	0	0	2	0	0	0	0	0	0	0	0	0	2
15	0	0	0	0	0	0	0	0	0	1	0	0	0	0	0	0	0	0	0	1
16	0	0	0	0	0	0	0	0	0	0	0	2	2	0	0	0	0	1	0	5
17*	0	1	0	0	0	0	0	0	2	0	0	1	0	0	0	0	0	0	0	4
18	0	0	0	0	0	0	0	0	0	0	0	4	0	0	0	0	0	0	0	4
19	0	0	0	0	0	0	0	0	1	0	0	0	0	0	0	0	0	0	0	1
20	0	0	0	0	0	0	0	0	1	0	0	0	0	0	0	0	0	0	0	1
21	0	0	0	0	0	0	0	0	0	0	0	0	0	0	0	1	0	0	0	1
22	0	0	0	0	0	0	0	0	0	0	0	0	0	0	0	1	0	0	0	1
23	0	0	0	0	0	0	0	0	0	0	0	0	0	0	0	1	0	0	0	1
24	0	0	0	0	0	0	0	0	1	0	0	0	0	0	0	0	0	0	0	1
25	0	0	0	0	0	0	0	0	0	0	0	0	0	0	1	0	0	0	0	1
26	0	0	0	0	0	0	0	0	0	0	0	0	0	0	0	0	0	1	0	1
27	0	0	0	0	0	0	0	0	0	0	0	2	0	0	0	0	0	0	0	2
28	0	0	0	0	0	0	0	0	0	0	0	0	0	0	0	0	0	0	1	1
29*	1	0	2	1	0	1	0	0	0	0	1	2	0	3	0	0	0	0	0	11
30	0	0	0	0	0	0	0	0	0	0	0	2	0	0	0	0	0	0	0	2
31	0	0	0	0	0	0	0	0	0	0	0	0	0	0	0	0	0	0	3	3
32	0	0	0	0	0	0	0	0	0	0	0	1	0	0	0	0	0	0	0	1
33	6	2	0	0	0	2	0	0	0	0	0	0	0	0	0	0	0	0	0	10
34	0	0	0	0	0	0	0	0	0	1	0	0	0	0	0	0	0	0	0	1
35	0	0	0	0	0	0	0	0	0	0	0	16	7	0	0	2	0	1	0	26
36*	0	0	4	0	0	1	0	0	0	0	0	0	0	0	1	0	0	0	1	6
37	0	0	0	0	0	0	0	0	0	0	0	1	0	0	0	0	0	0	0	1
38	0	0	0	0	0	0	0	0	0	1	0	4	0	0	0	0	0	0	1	5
39	0	0	1	0	0	0	0	0	0	0	0	0	0	0	0	0	0	0	0	1
40	0	0	0	0	0	0	0	0	0	0	2	0	0	0	0	0	0	0	0	2
41	0	0	0	0	0	0	0	0	0	0	0	0	0	0	0	0	0	0	1	1
42	0	0	0	0	0	0	0	0	0	0	0	0	0	0	0	0	0	0	1	1
43	0	0	0	0	0	0	0	0	0	0	0	6	0	0	0	0	0	0	0	6
44	0	0	0	0	0	0	0	0	0	0	0	8	0	0	1	0	0	0	0	9
45	0	0	0	0	0	0	0	0	0	0	0	1	0	0	0	0	0	0	0	1
T1	8	4	28	2	1	10	1	3	5	17	3	59	13	3	3	5	2	3	8
T2	3	3	8 (2)	2	1	6 (1)	1	3	4 (3)	8 (6)	2 (1)	15 (6)	4 (1)	1	3 (1)	4 (3)	2 (2)	3 (1)	6 (4)
*= haplotype shared between species; T1 = number of sequences representing population; T2 = number of haplotypes detected in population (number of haplotypes unique to population)

## Sheet: TableS5
Table S5. Characteristics of 13 microsatellite loci designed for Pleurobema clava and surveyed in this study (N=235). Locus designation, Forward (F) and Reverse (R) primer sequences, range of PCR product in (bp), number of alleles observed, motif = di-, tri- or tetra-nucleotide repeat, and Genbank Accession numbers are shown.
Locus	Primer Sequence	Size (bp)	# alleles	Motif	GenBank
	F: TGATTTTATATCCATCTACCTGTCC
PclC110	R: TTATAAATGCTTGTTCCTTATTTGG	146-222	26	tetra	FJ907345
	F: GTAGAATAACCTGCCACCTTTG
PclC209	R:ATCTTCAGTCAGTCACCCAGTC	129-353	52	di	FJ907352
	F: GCACAATTAAAATTTTGGAAAGG
PclC211	R: AGAAATGGGCGTTATGTTATCC	173-353	63	di	FJ907353
	F: AAATGCCTCAATAATGAAAAGG
PclC227	R: CATTTGTTCATCATCACAGACC	181-385	44	di	FJ907356
	F:ACTGCTTTATACGACGAAATGC
PclC258	R:CCTTAATCCCCTGTTTACCTTC	147-275	30	tetra	FJ907361
	F: TCAATACGATAGACGACGAAAG
PclC278	R: ATATGCCAACTAACGTTTCCAG	189-367	43	tetra	FJ907363
	F: TTGCACAGATAATCCAGAAGC
PclD07	R: TGCCAAACTAGAAACTTGCC	128-210	23	tetra	FJ907364
	F: TATCAACCCCAGACATTACCAG
PclD104	R: GTTTCTGATGACAAATCCCTTC	91-235	30	tetra	FJ907366
	F: CTTTGGGGTTTTCTTATTAGCC
PclD112	R: GAAATTTTCTCCAGTGCTGTTC	173-357	32	tetra	FJ907368
	F:TATTGTTGTGCGCATCTCTATG
PclD200	R:CTGAGGAAACGAGAAACAGAAG	186-306	28	tetra	FJ907372
	F: AGAATGACTAGGTATCGATGCTG
PclD209	R: GCTAGGGACACAATCTTCTCAG	194-426	40	tetra	FJ907373
	F: AAAACGAATTGACCGTGTTATG
PclD235	R: ATTGAAGGTTTCCTGAGAAATG	202-310	23	tetra	FJ907377
	F: ATATGACCATAACCGGAAGTTG
PclD236	R: TATAACTGGGAAAGACCCATTG	170-250	20	tetra	FJ907378
Total			454

## Sheet: TableS6
Table S6. Microsatellite diversity by population (codes given in Table 1) and locus (defined in Table S7) for Pleurobema clava and P. oviforme. N= number of samples genotyped; NA = number of alleles detected in population (number of private alleles); Ar = rarified allelic richness; Ho = observed heterozygosity; HE = expected heterozygosity; F= fixation index.
Population	Locus	N	NA (P)	Ar	HO	HE	F
P. clava
MASJ	PclC110	14	9 (1)	4.253	0.857	0.819	-0.047
	PclC209	14	15	5.203	0.929	0.908	-0.022
	PclC211	14	16 (2)	5.361	0.929	0.921	-0.008
	PclC227	14	14 (2)	5.091	1	0.901	-0.11
	PclC258	14	13	4.68	0.857	0.86	0.003
	PclC278	14	16	5.024	1	0.89	-0.123
	PclD7	13	10	4.705	0.846	0.867	-0.024
	PclD104	14	13	5.175	1	0.908	-0.101
	PclD112	14	18 (3)	5.469	1	0.929	-0.077
	PclD200	14	10	4.677	0.786	0.867	0.094
	PclD209	14	16 (1)	5.328	0.857	0.918	0.067
	PclD235	14	12 (3)	4.735	0.929	0.867	-0.071
	PclD236	14	14 (2)	5.092	0.857	0.898	0.045
Mean (P)		13.92	13.54 (14)	4.98	0.911	0.889	-0.025
MAFC	PclC110	3	4	4	0.333	0.722	0.538
	PclC209	3	5	5	0.667	0.778	0.143
	PclC211	3	5	5	0.667	0.778	0.143
	PclC227	3	4	4	1	0.722	-0.385
	PclC258	3	6	6	1	0.833	-0.2
	PclC278	3	5 (1)	5	1	0.778	-0.286
	PclD7	3	5	5	0.667	0.778	0.143
	PclD104	3	5	5	1	0.778	-0.286
	PclD112	3	4	4	1	0.722	-0.385
	PclD200	3	5	5	0.667	0.778	0.143
	PclD209	3	4 (1)	4	1	0.722	-0.385
	PclD235	3	5	5	1	0.778	-0.286
	PclD236	3	5	5	1	0.778	-0.286
Mean (P)		3	4.77 (2)	4.77	0.846	0.765	-0.107
ALWH	PclC110	33	18 (1)	4.857	0.788	0.896	0.121
	PclC209	33	27	5.28	0.97	0.933	-0.04
	PclC211	33	30 (1)	5.399	1	0.941	-0.062
	PclC227	31	25 (1)	5.207	0.871	0.922	0.056
	PclC258	33	21 (2)	5.123	0.92	0.934	0.077
	PclC278	33	27	5.423	0.944	0.959	0.005
	PclD7	32	16	4.693	0.882	0.896	-0.063
	PclD104	33	18 (1)	4.962	0.905	0.919	0.029
	PclD112	33	24	5.197	0.927	0.941	-0.047
	PclD200	33	17	4.983	0.909	0.923	-0.067
	PclD209	33	20	5.059	0.916	0.93	0.106
	PclD235	33	18	4.722	0.882	0.896	-0.03
	PclD236	33	12	4.717	0.888	0.902	-0.058
Mean		32.77	21.00 (6)	5.05	0.911	0.913	0.002
ALHS	PclC110	32	18 (1)	5.017	0.844	0.912	0.074
	PclC209	31	19	5.071	0.871	0.915	0.048
	PclC211	32	27 (2)	5.293	1	0.933	-0.072
	PclC227	30	24 (1)	5.252	0.9	0.928	0.031
	PclC258	32	16	4.731	0.813	0.883	0.08
	PclC278	32	23	5.213	0.938	0.927	-0.012
	PclD7	31	15	4.448	0.935	0.855	-0.094
	PclD104	32	17	5.118	0.906	0.921	0.016
	PclD112	32	21	5.057	0.969	0.912	-0.062
	PclD200	32	17	4.871	0.938	0.898	-0.044
	PclD209	32	19	5.09	0.906	0.918	0.013
	PclD235	32	15	4.865	0.906	0.898	-0.009
	PclD236	32	14	4.57	0.938	0.87	-0.077
Mean		31.69	18.85 (4)	4.97	0.913	0.905	-0.008
ALWB	PclC110	35	18	4.963	0.886	0.906	0.023
	PclC209	35	23 (1)	5.203	0.943	0.928	-0.016
	PclC211	35	30 (3)	5.433	0.914	0.946	0.033
	PclC227	30	24	5.238	0.767	0.928	0.174
	PclC258	35	23 (1)	5.118	0.857	0.917	0.065
	PclC278	35	25	5.356	1	0.94	-0.063
	PclD7	35	15	4.894	0.971	0.904	-0.075
	PclD104	35	20 (2)	5.132	0.943	0.922	-0.023
	PclD112	35	18 (1)	5.109	0.943	0.921	-0.023
	PclD200	35	15	4.744	0.857	0.884	0.03
	PclD209	35	23	5.026	0.857	0.91	0.058
	PclD235	35	18	4.904	0.943	0.902	-0.045
	PclD236	35	16	4.905	0.943	0.905	-0.042
Mean		34.62	20.62 (8)	5.08	0.91	0.916	0.007
ALFR	PclC110	40	17	4.925	0.85	0.903	0.059
	PclC209	41	28 (1)	5.159	0.951	0.924	-0.029
	PclC211	40	33 (1)	5.454	0.925	0.949	0.025
	PclC227	36	24 (1)	5.07	0.917	0.914	-0.003
	PclC258	42	20	5.154	0.952	0.927	-0.028
	PclC278	42	30	5.433	0.952	0.948	-0.004
	PclD7	41	15	4.67	0.854	0.882	0.032
	PclD104	41	21	5.212	0.951	0.931	-0.021
	PclD112	42	22	4.972	0.905	0.909	0.005
	PclD200	41	16	4.82	0.976	0.899	-0.085
	PclD209	39	24 (1)	5.271	0.897	0.935	0.04
	PclD235	42	17	4.875	0.881	0.902	0.024
	PclD236	42	15	4.97	0.881	0.912	0.034
Mean		40.69	21.69 (4)	5.08	0.915	0.918	0.004
ALFC	PclC110	8	10 (1)	5.161	0.875	0.883	0.009
	PclC209	8	11	5.135	1	0.875	-0.143
	PclC211	8	13 (1)	5.625	1	0.914	-0.094
	PclC227	7	8	4.5	0.714	0.806	0.114
	PclC258	8	9	4.474	0.75	0.805	0.068
	PclC278	8	8	4.478	0.875	0.82	-0.067
	PclD7	7	7	4.225	1	0.786	-0.273
	PclD104	8	9	4.946	0.875	0.867	-0.009
	PclD112	8	12	5.411	0.875	0.898	0.026
	PclD200	8	8	4.581	1	0.836	-0.196
	PclD209	8	12 (1)	5.5	1	0.906	-0.103
	PclD235	8	9	4.603	1	0.828	-0.208
	PclD236	8	8	4.135	0.875	0.781	-0.12
Mean		7.85	9.54 (3)	4.83	0.911	0.847	-0.077
ELK	PclC110	5	6	4.667	1	0.82	-0.22
	PclC209	7	9	5.176	1	0.878	-0.14
	PclC211	6	8	4.742	0.833	0.819	-0.017
	PclC227	7	8	4.791	0.714	0.847	0.157
	PclC258	7	9	4.664	1	0.816	-0.225
	PclC278	7	12 (1)	5.67	1	0.908	-0.101
	PclD7	6	6	4.152	1	0.778	-0.286
	PclD104	7	11	5.506	0.714	0.898	0.205
	PclD112	7	8	4.901	1	0.857	-0.167
	PclD200	7	6	3.992	0.714	0.776	0.079
	PclD209	6	7	4.591	0.833	0.819	-0.017
	PclD235	7	8	4.721	0.857	0.837	-0.024
	PclD236	7	7	4.447	1	0.816	-0.225
Mean		6.62	8.08 (1)	4.77	0.897	0.836	-0.075
TYGT	PclC110	5	8	5.333	0.8	0.86	0.07
	PclC209	5	8 (3)	5.167	0.8	0.84	0.048
	PclC211	5	10 (1)	6	1	0.9	-0.111
	PclC227	5	10 (1)	6	1	0.9	-0.111
	PclC258	5	7	5	1	0.84	-0.19
	PclC278	5	7	4.833	0.6	0.82	0.268
	PclD7	5	7	4.833	1	0.82	-0.22
	PclD104	5	6	4.5	0.8	0.8	0
	PclD112	5	8	5.333	0.8	0.86	0.07
	PclD200	5	5	3.667	0.6	0.68	0.118
	PclD209	5	7	4.833	0.8	0.82	0.024
	PclD235	5	7	4.595	0.8	0.78	-0.026
	PclD236	5	6	4.667	0.8	0.82	0.024
Mean		5	7.39 (4)	4.98	0.831	0.826	-0.003
WABA	PclC110	17	11	4.388	0.647	0.834	0.224
	PclC209	17	18 (2)	5.072	0.824	0.9	0.085
	PclC211	17	24 (1)	5.662	1	0.948	-0.055
	PclC227	17	22 (2)	5.545	1	0.939	-0.064
	PclC258	17	16 (1)	5.253	1	0.919	-0.089
	PclC278	17	19	5.234	0.941	0.913	-0.03
	PclD7	14	10 (1)	4.606	0.714	0.86	0.169
	PclD104	17	18 (2)	5.411	1	0.931	-0.074
	PclD112	17	16 (1)	5.378	0.941	0.929	-0.013
	PclD200	17	14	5.088	0.941	0.907	-0.038
	PclD209	17	17 (1)	5.031	0.706	0.898	0.214
	PclD235	17	18	5.33	1	0.924	-0.082
	PclD236	17	12 (1)	4.889	0.941	0.891	-0.056
Mean		16.77	16.54 (12)	5.15	0.897	0.907	0.015
SCIO	PclC110	3	3	3	0.333	0.611	0.455
	PclC209	3	6 (3)	6	1	0.833	-0.2
	PclC211	3	5	5	1	0.778	-0.286
	PclC227	3	6	6	1	0.833	-0.2
	PclC258	3	5	5	1	0.778	-0.286
	PclC278	3	4	4	0.333	0.722	0.538
	PclD7	3	3	3	0.333	0.611	0.455
	PclD104	3	4	4	1	0.722	-0.385
	PclD112	3	5	5	1	0.778	-0.286
	PclD200	3	4	4	0.333	0.722	0.538
	PclD209	3	3	3	1	0.667	-0.5
	PclD235	3	4	4	1	0.667	-0.5
	PclD236	3	5	5	1	0.778	-0.286
Mean		3	4.39 (3)	4.38	0.795	0.877	-0.072
GREN	PclC110	3	4	4	0.667	0.667	0
	PclC209	5	5	3.762	0.8	0.72	-0.111
	PclC211	5	7	4.595	0.8	0.78	-0.026
	PclC227	5	8	5.333	0.8	0.86	0.07
	PclC258	5	7	4.833	0.8	0.82	0.024
	PclC278	5	8	5.333	0.8	0.86	0.07
	PclD7	5	6	4.5	0.4	0.8	0.5
	PclD104	5	4	3.429	0.4	0.7	0.429
	PclD112	5	5	3.667	0.4	0.68	0.412
	PclD200	5	5	4.167	0.8	0.78	-0.026
	PclD209	5	6	4.5	0.6	0.8	0.25
	PclD235	5	9	5.667	1	0.88	-0.136
	PclD236	5	5	4.167	0.6	0.78	0.231
Mean		4.85	6.08	4.46	0.682	0.779	0.13
P. oviforme
CUMB	PclC110	3	3	3	0.333	0.611	0.455
	PclC209	4	2	1.75	0.25	0.219	-0.143
	PclC211	4	6	4.75	0.75	0.781	0.04
	PclC227	4	8 (2)	6	1	0.875	-0.143
	PclC258	4	4	3.857	0.5	0.75	0.333
	PclC278	4	6	4.929	0.75	0.813	0.077
	PclD7	4	4	3.679	0.25	0.719	0.652
	PclD104	4	7 (2)	5.464	1	0.844	-0.185
	PclD112	4	5	4.214	0.5	0.75	0.333
	PclD200	4	5	4.393	0.25	0.781	0.68
	PclD209	4	7	5.464	0.75	0.844	0.111
	PclD235	3	6	6	1	0.833	-0.2
	PclD236	4	4	3.464	0.25	0.656	0.619
Mean		3.85	5.15 (4)	4.38	0.583	0.729	0.202
TENN	PclC110	3	5 (1)	5	1	0.778	-0.286
	PclC209	3	4	4	0.333	0.722	0.538
	PclC211	3	6 (1)	6	1	0.833	-0.2
	PclC227	3	4	4	0.333	0.722	0.538
	PclC258	3	3	3	1	0.667	-0.5
	PclC278	3	4	4	0.667	0.722	0.077
	PclD7	3	3 (1)	3	0	0.667	1
	PclD104	3	3	3	0	0.667	1
	PclD112	3	5	5	1	0.778	-0.286
	PclD200	3	6 (2)	6	1	0.833	-0.2
	PclD209	3	5	5	0.667	0.778	0.143
	PclD235	3	5 (1)	5	0.667	0.778	0.143
	PclD236	3	5	5	0.667	0.778	0.143
Mean		3	4.46 (6)	4.46	0.583	0.729	0.162
HOLS	PclC110	24	9 (1)	3.755	0.792	0.766	-0.034
	PclC209	24	10 (4)	4.594	0.958	0.872	-0.099
	PclC211	24	15 (2)	4.938	1	0.902	-0.109
	PclC227	24	10	4.145	0.667	0.818	0.185
	PclC258	24	5	3.286	0.708	0.725	0.023
	PclC278	24	13	4.775	0.542	0.887	0.389
	PclD7	24	13 (3)	4.741	0.708	0.884	0.198
	PclD104	24	5	2.997	0.5	0.672	0.256
	PclD112	24	11	4.068	0.792	0.799	0.009
	PclD200	24	11 (3)	4.548	0.917	0.866	-0.058
	PclD209	24	15 (4)	4.757	0.955	0.876	-0.09
	PclD235	24	10	4.002	0.875	0.801	-0.092
	PclD236	24	10	4.534	0.917	0.865	-0.059
Mean		23.85	10.54 (17)	4.24	0.795	0.826	0.04
Global Mean		15.431	11.508		0.829	0.836	0.013
SE		0.947	0.506		0.015	0.007	0.017

## Sheet: TableS7
Table S7. Summary of genetic diversity for Pleurobema clava and P. oviforme populations characterized using 13 microsatellite markers, where n is the sample size, N is the mean number of individuals genotyped across loci, NA is the mean number of observed alleles and (P) private alleles, Ar and ArP are allelic richness and private allelic richness estimated using rarefaction based on 6 genes per …
Species	Population	n	N	NA (P)	Ar	ArP	HO	HE	FIS	IAM1
P. clava	MASJ	14	13.92	13.54 (14)	4.98	0.87	0.911	0.899	-0.025	-/-/-
P. clava	MAFC	3	3	4.77 (2)	4.77	0.77	0.846	0.765	-0.107	NA
P. clava	ALHS	32	32.77	21.00 (4)	5.05	0.41	0.911	0.913	0.002	-/+/-
P. clava	ALWH	33	31.69	18.85 (6)	4.97	0.54	0.913	0.905	-0.008	-/+/-
P. clava	ALWB	35	34.62	20.62 (8)	5.08	0.5	0.91	0.916	0.007	-/-/-
P. clava	ALFR	42	40.69	21.69 (4)	5.08	0.48	0.915	0.918	0.004	-/-/-
P. clava	ALFC	8	7.85	9.54 (3)	4.83	0.53	0.911	0.847	-0.077	NA
P. clava	ELK	7	6.62	8.08 (1)	4.77	0.5	0.897	0.836	-0.075	NA
P. clava	TYGT	5	5	7.39 (5)	4.98	0.58	0.831	0.826	-0.003	NA
P. clava	WABA	17	16.77	16.54 (12)	5.15	0.8	0.897	0.907	0.015	-/-/-
P. clava	SCIO	3	3	4.39 (3)	4.38	0.56	0.795	0.877	-0.072	NA
P. clava	GREN	5	4.85	6.08 (1)	4.46	0.39	0.682	0.779	0.13	NA
P. oviforme	CUMB	4	3.85	5.15 (4)	4.38	0.64	0.583	0.729	0.202	NA
P. oviforme	TENN	3	3	4.46 (6)	4.46	0.92	0.641	0.748	0.162	NA
P. oviforme	HOLS	24	23.85	10.54 (17)	4.24	0.84	0.795	0.826	0.04	-/-/-
Mean			15.431	11.508			0.829	0.836	0.013	NA
SE			0.947	0.506			0.015	0.007	0.017	NA
1 Includes results from three tests for genetic bottlenecks in BOTTLENECK software, including the infinite allele model, the two-phase model, and tests for allelic mode shift, respectively, where + signifies a positive sign test for a genetic bottleneck and – indicates an insignificant test and NA means test was not performed due to sample size < 10.

## Sheet: TableS8
Table S8. Bottleneck results (p-values) for seven P. clava and P. oviforme (VA_NFH, last row) populations with 10 or more samples. The stepwise mutation model (SMM) and two phase mutation model (TPM; with 90% SMM) were used. Tests for significant bottlenecks included the Wilcoxon signed ranked tests for both heterozygous excess (one tailed Hx) and heterozygous deficiency (one tailed Hd), a sign t…
Site	Wilcoxon test				Sign test				Mode
Code	One tailed Hx		One tailed Hd		SMM		TPM		shift
	SMM	TPM	SMM	TPM	Hd:Hx	p-value	Hd:Hx	p-value
MI_SJ	0.63232	0.34241	0.39343	0.68225	06:07:00	0.433	05:08:00	0.54113	No
AR_WH	0.99915	0.9801	0.00116	0.02393	12:01:00	0.00014	10:03:00	0.0071	No
AR_HS	0.99847	0.9364	0.00201	0.07324	11:02:00	0.00123	09:04:00	0.03556	No
AR_WB	0.98926	0.68225	0.01331	0.34241	09:04:00	0.03361	08:05:00	0.10787	No
AR_FR	0.95288	0.47302	0.05493	0.55371	10:03:00	0.00676	05:08:00	0.59308	No
IN_TR	0.60657	0.58032	0.41968	0.44629	05:08:00	0.58712	05:08:00	0.58848	No
VA_NFH	0.77258	0.5	0.24866	0.52698	06:07:00	0.4479	05:08:00	0.54981	No

## Sheet: TableS9
Table S9: Analysis of Molecular Variance (AMOVA) among populations of Pleurobema clava and P. oviforme based upon biologically tenable groupings (A – C) and groupings suggested by STRUCTURE analysis (D – F).
Grouping	df	SS	MS	Est. Var.	% variance	Fst	P
A) Populations
Among pops	14	157.716	11.265	0.179	0.03
Within pops	455	2701.72	5.938	5.938	0.97
Total	469	2859.44		6.117	1	0.029	0.0001
B) Species
Among species	1	38.211	38.211	0.256	0.04
Among pops	13	119.993	9.23	0.114	0.02
Within pops	455	2704.92	5.945	5.945	0.94
Total	469	2863.13		6.315	1	0.059	0.0001
C) Watersheds
Among watersheds	2	52.379	26.19	0.209	0.03
Among pops	12	105.337	8.778	0.098	0.02
Within pops	455	2701.72	5.938	5.938	0.95
Total	469	2859.44		6.245	1	0.049	0.0001
D) Level 1, K2
Among clusters	1	45.129	45.129	0.4	0.06
Among pops	13	112.638	8.664	0.097	0.02
Within pops	455	2701.72	5.938	5.938	0.92
Total	469	2859.49		6.435	1	0.077
E) Level 1, K3
Among clusters	2	65.633	32.816	0.238	0.04
Among pops	12	92.134	7.678	0.062	0.01
Within pops	455	2701.72	5.938	5.938	0.95
Total	469	2859.49		6.238	1	0.048
F) Level 2, K3
Among clusters	2	31.208	15.604	0.106	0.02
Among pops	11	81.413	7.401	0.048	0.01
Within pops	408	2444.09	5.99	5.99	0.97
Total	421	2556.71		6.145	1	0.025
AMOVA df= degrees of freedom; SS= sum of squares; MS = mean squares; Est. Var= estimated genetic variance; % var= percent genetic variation; P= significance levels are based upon 9999 permutations.
